# Supplementary material for: Ubiquitin-Specific Protease 15 Plays an Important Role in Controlling the Tolerance to Salt, Drought and Abscisic Acid in Arabidopsis thaliana
Source: Int J Mol Sci. 2024 Oct 28;25(21):11569. doi: 10.3390/ijms252111569 (PMC11546300; doi:10.3390/ijms252111569)
Supplement: Supplementary file 1 [file ijms-25-11569-s001.zip › Supplementary Tables.xlsx]

## Sheet: Supplementary Table S1
Supplementary Table S1. Primers used in this study.
Gene ID	Name	Sequence (5' to 3')
	PROK2	GGAACCACCATCAAACAGGA
AT1G17110	ubp15-1-TF	TTGTGTCATAATGACCCCCTC
	ubp15-1-TR	TGAGACTTTTTGGGGAATGTG
AT1G17110	ubp15-2-TF	TATCAAGTGAGCGTCCCTGAC
	ubp15-2-TR	TCACACCTCAGGCATTTAACC
AT3G18780	ACTIN2-qF	TGCCAATCTACGAGGGTTTC
	ACTIN2-qR	TTCTCGATGGAAGAGCTGGT
AT1G17110	UBP15-qF	TCAGAAGGAGCTTACATGTTGT
	UBP15-qR	CTGGTTGATTCTGTGGTGAAAG
AT1G12610	DDF1-qF	TTACGGTTTTGCCTTGTGCG
	DDF1-qR	GCGAGTCTCATCATCGTCGT
AT5G39610	NAC2-qF	GTCTCACGTGACCTGCTTCT
	NAC2-qR	CTTGACCGTCAAGCAACAGC
AT3G62260	PP2C49-qF	GGGATGTCTTGACGAGCCAA
	PP2C49-qR	AAATGAGTTCCGCCCCAGAG
AT3G05880	RCI2A-qF	CATCCTCTTGCCTCCACTCG
	RCI2A-qR	TGGTGAGGACATAAATGGCGT
AT2G20880	ERF53-qF	ACCGCTAGGCTCAATTTCCC
	ERF53-qR	CACCCCTCCTACTGCCAATG
AT2G41430	LSR1-qF	TCAAGTGGAAACAGGAGCCC
	LSR1-qR	AGGCTGGTGGATGTTTCTCG
AT3G01650	RGLG1-qF	CGGTGCAGAGTGGATCATCA
	RGLG1-qR	ACGCCATGTTTTTCGGGTTG
AT5G15960	KIN1-qF	CTGGTGCTGGAGCTGGAG
	KIN1-qR	CTACTTGTTCAGGCCGGTCT
AT1G51140	AKS1-qF	TGAAATTCCGGTGACTGCGA
	AKS1-qR	ATTCCTCGAAACCGAAGCCA
AT5G67030	ABA1-qF	GGAATGCGCATTGTGATCCC
	ABA1-qR	TTCCGTGTTCGCTTCGAAGA
AT5G59220	HAI1-qF	AACGACGACAACGAGGAGAC
	HAI1-qR	TCCTCCGCCTCTGTAAGTCA

## Sheet: Supplementary Table S2
Supplementary Table S2. The GO annotation and enrichment results of differentially-expressed gene in ubp15-1.
	GO ID	Description	Gene Number	pvalue	p.adjust	Genes
Cellular Component	GO:0009526	plastid envelope	71	3.43363e-14	1.09533e-11	AT1G04570;AT1G08640;AT1G09340;AT1G32060;AT1G32080;AT1G32990;AT1G44446;AT1G52220;AT1G55490;AT1G58290;AT1G68590;AT1G70760;AT1G74310;AT1G75350;AT1G75690;AT1G79850;AT2G05070;AT2G05100;AT2G10940;AT2G21170;AT2G28000;AT2G28800;AT2G28900;AT2G30570;AT2G30950;AT2G33450;AT2G34420;AT2G37220;AT2G38140;AT2G42220;AT2G43940;AT3G01440;AT3G01500;AT3G08940;AT3G17040;AT3G17930;AT3G27830;AT3G47470;AT3G50820;AT3G54210…
	GO:0009579	thylakoid	48	1.29305e-11	2.06242e-09	AT1G32060;AT1G44446;AT1G52220;AT1G68590;AT1G70760;AT1G75690;AT1G79850;AT2G05070;AT2G05100;AT2G10940;AT2G21170;AT2G28000;AT2G28800;AT2G30570;AT2G30860;AT2G30950;AT2G34420;AT2G37220;AT2G41430;AT2G42220;AT3G01440;AT3G01500;AT3G08940;AT3G16640;AT3G17930;AT3G27160;AT3G27830;AT3G47470;AT3G50820;AT3G54890;AT3G63160;AT4G02770;AT4G03280;AT4G04640;AT4G05180;AT4G10340;AT4G12800;AT4G20990;AT4G21280;AT4G27440…
	GO:0009535	chloroplast thylakoid membrane	38	6.65512e-11	4.12776e-09	AT1G32060;AT1G44446;AT1G52220;AT1G68590;AT1G70760;AT1G75690;AT2G05070;AT2G05100;AT2G10940;AT2G28800;AT2G30570;AT2G30950;AT2G34420;AT2G37220;AT2G42220;AT3G01440;AT3G01500;AT3G08940;AT3G17930;AT3G27830;AT3G47470;AT3G50820;AT3G54890;AT3G63160;AT4G02770;AT4G03280;AT4G04640;AT4G05180;AT4G10340;AT4G12800;AT4G20990;AT4G21280;AT4G27440;AT4G32260;AT4G34190;AT5G01600;AT5G53490;AT5G66570
	GO:0042651	thylakoid membrane	39	7.26072e-11	4.12776e-09	AT1G32060;AT1G44446;AT1G52220;AT1G68590;AT1G70760;AT1G75690;AT2G05070;AT2G05100;AT2G10940;AT2G28800;AT2G30570;AT2G30950;AT2G34420;AT2G37220;AT2G41430;AT2G42220;AT3G01440;AT3G01500;AT3G08940;AT3G17930;AT3G27830;AT3G47470;AT3G50820;AT3G54890;AT3G63160;AT4G02770;AT4G03280;AT4G04640;AT4G05180;AT4G10340;AT4G12800;AT4G20990;AT4G21280;AT4G27440;AT4G32260;AT4G34190;AT5G01600;AT5G53490;AT5G66570
	GO:0055035	plastid thylakoid membrane	38	7.64062e-11	4.12776e-09	AT1G32060;AT1G44446;AT1G52220;AT1G68590;AT1G70760;AT1G75690;AT2G05070;AT2G05100;AT2G10940;AT2G28800;AT2G30570;AT2G30950;AT2G34420;AT2G37220;AT2G42220;AT3G01440;AT3G01500;AT3G08940;AT3G17930;AT3G27830;AT3G47470;AT3G50820;AT3G54890;AT3G63160;AT4G02770;AT4G03280;AT4G04640;AT4G05180;AT4G10340;AT4G12800;AT4G20990;AT4G21280;AT4G27440;AT4G32260;AT4G34190;AT5G01600;AT5G53490;AT5G66570
	GO:0034357	photosynthetic membrane	39	7.76382e-11	4.12776e-09	AT1G32060;AT1G44446;AT1G52220;AT1G68590;AT1G70760;AT1G75690;AT2G05070;AT2G05100;AT2G10940;AT2G28800;AT2G30570;AT2G30950;AT2G34420;AT2G37220;AT2G41430;AT2G42220;AT3G01440;AT3G01500;AT3G08940;AT3G17930;AT3G27830;AT3G47470;AT3G50820;AT3G54890;AT3G63160;AT4G02770;AT4G03280;AT4G04640;AT4G05180;AT4G10340;AT4G12800;AT4G20990;AT4G21280;AT4G27440;AT4G32260;AT4G34190;AT5G01600;AT5G53490;AT5G66570
	GO:0009941	chloroplast envelope	50	2.93408e-10	1.3371e-08	AT1G04570;AT1G08640;AT1G09340;AT1G32060;AT1G32080;AT1G32990;AT1G44446;AT1G55490;AT1G58290;AT1G74310;AT1G75350;AT1G79850;AT2G05070;AT2G05100;AT2G21170;AT2G28000;AT2G28900;AT2G30950;AT2G33450;AT2G37220;AT2G38140;AT2G43940;AT3G01500;AT3G08940;AT3G17040;AT3G27830;AT3G47470;AT3G54210;AT3G54890;AT3G59400;AT3G61430;AT3G63160;AT4G01310;AT4G02770;AT4G03280;AT4G04640;AT4G12800;AT4G25050;AT4G27440;AT4G32260…
	GO:0042170	plastid membrane	49	3.49991e-10	1.39559e-08	AT1G04570;AT1G08640;AT1G32060;AT1G32080;AT1G44446;AT1G52220;AT1G58290;AT1G68590;AT1G70760;AT1G75690;AT2G05070;AT2G05100;AT2G10940;AT2G28800;AT2G28900;AT2G30570;AT2G30950;AT2G34420;AT2G37220;AT2G42220;AT3G01440;AT3G01500;AT3G08940;AT3G17040;AT3G17930;AT3G27830;AT3G47470;AT3G50820;AT3G54890;AT3G59400;AT3G63160;AT4G02770;AT4G03280;AT4G04640;AT4G05180;AT4G10340;AT4G12800;AT4G20990;AT4G21280;AT4G27440…
	GO:0009534	chloroplast thylakoid	41	6.31958e-10	2.23994e-08	AT1G32060;AT1G44446;AT1G52220;AT1G68590;AT1G70760;AT1G75690;AT1G79850;AT2G05070;AT2G05100;AT2G10940;AT2G28800;AT2G30570;AT2G30950;AT2G34420;AT2G37220;AT2G42220;AT3G01440;AT3G01500;AT3G08940;AT3G17930;AT3G27160;AT3G27830;AT3G47470;AT3G50820;AT3G54890;AT3G63160;AT4G02770;AT4G03280;AT4G04640;AT4G05180;AT4G10340;AT4G12800;AT4G20990;AT4G21280;AT4G27440;AT4G32260;AT4G34190;AT5G01600;AT5G53490;AT5G54190…
	GO:0031976	plastid thylakoid	41	7.08491e-10	2.26009e-08	AT1G32060;AT1G44446;AT1G52220;AT1G68590;AT1G70760;AT1G75690;AT1G79850;AT2G05070;AT2G05100;AT2G10940;AT2G28800;AT2G30570;AT2G30950;AT2G34420;AT2G37220;AT2G42220;AT3G01440;AT3G01500;AT3G08940;AT3G17930;AT3G27160;AT3G27830;AT3G47470;AT3G50820;AT3G54890;AT3G63160;AT4G02770;AT4G03280;AT4G04640;AT4G05180;AT4G10340;AT4G12800;AT4G20990;AT4G21280;AT4G27440;AT4G32260;AT4G34190;AT5G01600;AT5G53490;AT5G54190…
Molecular Function	GO:0003729	mRNA binding	68	1.46694e-11	1.03713e-08	AT1G04270;AT1G09340;AT1G14320;AT1G23310;AT1G29600;AT1G37130;AT1G48980;AT1G52300;AT1G52620;AT1G53930;AT1G55060;AT1G55490;AT1G56070;AT1G65350;AT1G79850;AT2G05070;AT2G21660;AT2G28900;AT2G33450;AT2G34420;AT2G34480;AT2G37220;AT2G38140;AT3G01500;AT3G08940;AT3G09440;AT3G17040;AT3G27160;AT3G27830;AT3G44300;AT3G44320;AT3G47470;AT3G49910;AT3G50820;AT3G53420;AT3G54890;AT3G62250;AT3G63160;AT4G01310;AT4G02770…
	GO:0031625	ubiquitin protein ligase binding	17	1.32771e-10	4.69346e-08	AT1G53930;AT1G55060;AT1G61370;AT1G61400;AT1G61430;AT1G61440;AT1G61500;AT1G65350;AT3G09790;AT3G53420;AT3G62250;AT4G02890;AT4G05050;AT4G05320;AT5G03240;AT5G20620;AT5G37640
	GO:0031386	protein tag	11	4.11617e-10	9.70043e-08	AT1G53930;AT1G55060;AT1G65350;AT3G09790;AT3G62250;AT4G02890;AT4G05050;AT4G05320;AT5G03240;AT5G20620;AT5G37640
	GO:0044389	ubiquitin-like protein ligase binding	17	7.58843e-10	1.34125e-07	AT1G53930;AT1G55060;AT1G61370;AT1G61400;AT1G61430;AT1G61440;AT1G61500;AT1G65350;AT3G09790;AT3G53420;AT3G62250;AT4G02890;AT4G05050;AT4G05320;AT5G03240;AT5G20620;AT5G37640
	GO:0019904	protein domain specific binding	15	3.30554e-08	4.67404e-06	AT1G32060;AT1G55490;AT2G05100;AT2G28800;AT2G28900;AT2G34420;AT3G16640;AT3G47470;AT3G54890;AT4G02770;AT4G10340;AT4G12800;AT4G27440;AT4G32260;AT5G01600
	GO:0003723	RNA binding	85	1.52012e-06	0.000179121	AT1G04270;AT1G06450;AT1G09150;AT1G09340;AT1G14320;AT1G23310;AT1G29600;AT1G32990;AT1G37130;AT1G48980;AT1G52300;AT1G52620;AT1G53930;AT1G55060;AT1G55490;AT1G56070;AT1G56350;AT1G65350;AT1G75350;AT1G79850;AT2G05070;AT2G21660;AT2G28900;AT2G31920;AT2G33450;AT2G34420;AT2G34480;AT2G36980;AT2G37220;AT2G38140;AT2G45350;AT3G01500;AT3G08940;AT3G09440;AT3G17040;AT3G21470;AT3G27160;AT3G27830;AT3G44300;AT3G44320…
	GO:0016168	chlorophyll binding	8	2.08556e-06	0.000210641	AT2G05070;AT2G05100;AT2G34420;AT3G08940;AT3G47470;AT3G54890;AT4G10340;AT4G34190
	GO:0003676	nucleic acid binding	161	1.01551e-05	0.000897456	AT1G04270;AT1G06450;AT1G09150;AT1G09340;AT1G10610;AT1G12490;AT1G12610;AT1G14320;AT1G14600;AT1G21910;AT1G23310;AT1G26310;AT1G27220;AT1G28300;AT1G28470;AT1G29600;AT1G31630;AT1G32990;AT1G33070;AT1G37130;AT1G44810;AT1G48980;AT1G51140;AT1G52300;AT1G52620;AT1G53930;AT1G55060;AT1G55490;AT1G56070;AT1G56350;AT1G64860;AT1G65300;AT1G65350;AT1G71030;AT1G74080;AT1G75350;AT1G79850;AT2G05070;AT2G18120;AT2G19810…
	GO:0080109	indole-3-acetonitrile nitrile hydratase activity	3	1.78223e-05	0.00140004	AT3G44300;AT3G44310;AT3G44320
	GO:0019899	enzyme binding	27	2.42411e-05	0.00171384	AT1G05880;AT1G53930;AT1G55060;AT1G61370;AT1G61400;AT1G61430;AT1G61440;AT1G61500;AT1G65350;AT1G72150;AT2G21420;AT2G43790;AT3G09440;AT3G09790;AT3G12760;AT3G53420;AT3G59400;AT3G62250;AT4G02890;AT4G05050;AT4G05320;AT4G28950;AT5G02500;AT5G03240;AT5G20620;AT5G37640;AT5G64170
Biological Process	GO:0009628	response to abiotic stimulus	107	3.72636e-11	5.06949e-08	AT1G02400;AT1G05880;AT1G07180;AT1G09340;AT1G12610;AT1G14320;AT1G14550;AT1G21910;AT1G23310;AT1G26800;AT1G28760;AT1G31710;AT1G32060;AT1G32080;AT1G37130;AT1G51140;AT1G55490;AT1G56070;AT1G64670;AT1G64860;AT1G73660;AT1G74310;AT1G75100;AT1G77760;AT2G05070;AT2G05100;AT2G16600;AT2G18000;AT2G20880;AT2G21660;AT2G28900;AT2G30950;AT2G34420;AT2G36800;AT2G37220;AT2G37640;AT2G41430;AT2G43790;AT2G44470;AT2G45960…
	GO:0015979	photosynthesis	30	4.78254e-11	5.06949e-08	AT1G32060;AT1G64860;AT1G70760;AT1G75690;AT2G05070;AT2G05100;AT2G21170;AT2G30570;AT2G30950;AT2G34420;AT3G01440;AT3G01500;AT3G08940;AT3G47470;AT3G50820;AT3G54890;AT4G02770;AT4G03280;AT4G04640;AT4G05180;AT4G10340;AT4G12800;AT4G21280;AT4G27440;AT4G34190;AT5G01600;AT5G13630;AT5G16440;AT5G54190;AT5G66570
	GO:0019684	photosynthesis, light reaction	18	4.9639e-08	3.29623e-05	AT1G70760;AT1G75690;AT2G05070;AT2G05100;AT2G30570;AT2G30950;AT2G34420;AT3G01440;AT3G08940;AT3G47470;AT3G50820;AT3G54890;AT4G03280;AT4G04640;AT4G05180;AT4G10340;AT4G21280;AT5G66570
	GO:0009416	response to light stimulus	47	6.2193e-08	3.29623e-05	AT1G02400;AT1G05880;AT1G07180;AT1G14320;AT1G37130;AT1G51140;AT1G64860;AT1G75100;AT1G77760;AT2G05070;AT2G05100;AT2G18000;AT2G30950;AT2G34420;AT2G37640;AT2G41430;AT2G43790;AT2G46590;AT3G07650;AT3G08940;AT3G17040;AT3G18780;AT3G20810;AT3G47470;AT3G50820;AT3G54890;AT3G59060;AT4G03280;AT4G10340;AT4G16780;AT4G25050;AT4G27310;AT4G34190;AT5G02810;AT5G03240;AT5G05690;AT5G10220;AT5G15960;AT5G16400;AT5G20620…
	GO:0009314	response to radiation	47	1.46504e-07	6.21176e-05	AT1G02400;AT1G05880;AT1G07180;AT1G14320;AT1G37130;AT1G51140;AT1G64860;AT1G75100;AT1G77760;AT2G05070;AT2G05100;AT2G18000;AT2G30950;AT2G34420;AT2G37640;AT2G41430;AT2G43790;AT2G46590;AT3G07650;AT3G08940;AT3G17040;AT3G18780;AT3G20810;AT3G47470;AT3G50820;AT3G54890;AT3G59060;AT4G03280;AT4G10340;AT4G16780;AT4G25050;AT4G27310;AT4G34190;AT5G02810;AT5G03240;AT5G05690;AT5G10220;AT5G15960;AT5G16400;AT5G20620…
	GO:0009765	photosynthesis, light harvesting	9	2.95629e-07	0.000100181	AT1G75690;AT2G05070;AT2G05100;AT2G30950;AT2G34420;AT3G08940;AT3G47470;AT3G54890;AT4G10340
	GO:0009415	response to water	31	3.30787e-07	0.000100181	AT1G09340;AT1G12610;AT1G31710;AT1G32080;AT1G51140;AT1G64670;AT2G05070;AT2G05100;AT2G16600;AT2G20880;AT2G21660;AT2G41430;AT2G45960;AT2G46140;AT2G46590;AT3G01650;AT3G04070;AT3G16640;AT3G23250;AT3G53420;AT3G56400;AT3G61430;AT4G14790;AT5G10220;AT5G15960;AT5G15970;AT5G37300;AT5G38710;AT5G52050;AT5G59220;AT5G67030
	GO:0001101	response to acid chemical	32	4.6586e-07	0.000123453	AT1G09340;AT1G12610;AT1G31710;AT1G32080;AT1G51140;AT1G64670;AT2G05070;AT2G05100;AT2G16600;AT2G20880;AT2G21660;AT2G41430;AT2G43790;AT2G45960;AT2G46140;AT2G46590;AT3G01650;AT3G04070;AT3G16640;AT3G23250;AT3G53420;AT3G56400;AT3G61430;AT4G14790;AT5G10220;AT5G15960;AT5G15970;AT5G37300;AT5G38710;AT5G52050;AT5G59220;AT5G67030
	GO:0009768	photosynthesis, light harvesting in photosystem I	7	1.20743e-06	0.000274393	AT2G05070;AT2G05100;AT2G34420;AT3G08940;AT3G47470;AT3G54890;AT4G10340
	GO:0009642	response to light intensity	16	1.49636e-06	0.000274393	AT2G05070;AT2G05100;AT2G30950;AT2G41430;AT3G18780;AT3G47470;AT3G50820;AT3G54890;AT3G59060;AT4G34190;AT5G16400;AT5G37770;AT5G42900;AT5G46110;AT5G54190;AT5G66570

## Sheet: Supplementary Table S3
Supplementary Table S3. The KEGG annotation and enrichment results of differentially-expressed gene in ubp15-1.
KEGG_A_class	KEGG_B_class	Pathway	Gene Number	pvalue	qvalue	Pathway ID	Genes
Metabolism	Energy metabolism	Photosynthesis - antenna proteins	7	7.89601e-06	0.000686953	ko00196	AT2G34420;AT3G08940;AT4G10340;AT3G47470;AT2G05070;AT3G54890;AT2G05100
Metabolism	Energy metabolism	Photosynthesis	11	7.03979e-05	0.00302349	ko00195	AT4G21280;AT4G03280;AT3G50820;AT3G01440;AT4G02770;AT5G66570;AT4G32260;AT2G30570;AT4G05180;AT4G04640;AT4G12800
Metabolism	Energy metabolism	Nitrogen metabolism	8	0.000104258	0.00302349	ko00910	AT4G37550;AT3G44320;AT3G44310;AT4G20990;AT3G01500;AT3G44300;AT1G37130;AT1G77760
Genetic Information Processing	Folding, sorting and degradation	Ubiquitin mediated proteolysis	14	0.00152199	0.0331033	ko04120	AT3G09790;AT4G05320;AT1G65350;AT4G02890;AT3G16320;AT1G55060;AT2G03190;AT5G37640;AT4G05050;AT5G03240;AT1G53930;AT3G62250;AT1G75950;AT5G20620
Metabolism	Metabolism of cofactors and vitamins	Porphyrin metabolism	7	0.00207121	0.0360391	ko00860	AT4G16690;AT5G54190;AT1G58290;AT1G44446;AT4G27440;AT5G08280;AT5G13630
Metabolism	Amino acid metabolism	Tryptophan metabolism	7	0.00661567	0.0959272	ko00380	AT5G26000;AT3G44320;AT5G25980;AT3G43600;AT3G44310;AT4G32540;AT3G44300
Metabolism	Global and overview maps	Metabolic pathways	100	0.018551	0.230563	ko01100	AT1G17990;AT4G10260;AT4G29650;AT1G17150;AT2G22240;AT5G26000;AT2G34420;AT3G44720;AT3G19280;AT4G12290;AT4G38970;AT2G34980;AT1G48300;AT4G12440;AT4G21280;AT3G08940;AT4G03280;AT3G50820;AT3G01440;AT1G31710;AT5G54190;AT1G73480;AT4G37550;AT1G27980;AT2G19070;AT1G58290;AT3G17790;AT5G38710;AT1G44446;AT1G18020;AT3G44320;AT1G68850;AT3G01120;AT1G23310;AT3G04120;AT4G02770;AT5G25980;AT1G32900;AT3G56040;AT3G43600…
Metabolism	Metabolism of other amino acids	Cyanoamino acid metabolism	6	0.0389884	0.423999	ko00460	AT4G37550;AT3G44320;AT3G44310;AT2G44470;AT5G16580;AT3G44300
Metabolism	Amino acid metabolism	Tyrosine metabolism	4	0.0679602	0.656949	ko00350	AT4G12290;AT1G31710;AT5G42250;AT1G06570
Metabolism	Biosynthesis of other secondary metabolites	Biosynthesis of various plant secondary metabolites	5	0.101347	0.83457	ko00999	AT1G55290;AT1G56430;AT2G44470;AT5G16580;AT5G04950
Metabolism	Energy metabolism	Carbon fixation in photosynthetic organisms	5	0.105932	0.83457	ko00710	AT4G38970;AT1G23310;AT3G04120;AT2G21170;AT1G32060
Genetic Information Processing	Translation	Ribosome	17	0.115113	0.83457	ko03010	AT3G27830;AT1G75350;AT1G79850;AT5G62300;AT1G14320;AT1G52300;AT2G34480;AT5G13510;AT2G33450;AT4G18100;AT3G54210;AT4G01310;AT1G04270;AT3G62250;AT3G49910;AT1G32990;AT5G27700
Metabolism	Amino acid metabolism	Phenylalanine metabolism	3	0.133599	0.844382	ko00360	AT4G12290;AT1G31710;AT1G06570
Metabolism	Amino acid metabolism	Glycine, serine and threonine metabolism	5	0.140761	0.844382	ko00260	AT4G12290;AT1G31710;AT1G23310;AT1G32470;AT1G08630
Organismal Systems	Environmental adaptation	Circadian rhythm - plant	3	0.166439	0.844382	ko04712	AT4G20370;AT5G24470;AT5G02810
Metabolism	Energy metabolism	Sulfur metabolism	3	0.174994	0.844382	ko00920	AT3G01120;AT4G21990;AT4G04610
Metabolism	Lipid metabolism	alpha-Linolenic acid metabolism	3	0.19246	0.844382	ko00592	AT1G17990;AT1G18020;AT1G04710
Metabolism	Biosynthesis of other secondary metabolites	Isoquinoline alkaloid biosynthesis	2	0.199606	0.844382	ko00950	AT4G12290;AT1G31710
Environmental Information Processing	Signal transduction	MAPK signaling pathway - plant	8	0.208134	0.844382	ko04016	AT3G29000;AT5G59220;AT5G46330;AT5G51760;AT3G12500;AT5G39670;AT5G24780;AT2G43790
Metabolism	Biosynthesis of other secondary metabolites	Flavonoid biosynthesis	2	0.212348	0.844382	ko00941	AT2G19070;AT5G63580
Metabolism	Glycan biosynthesis and metabolism	Glycosylphosphatidylinositol (GPI)-anchor biosynthesis	2	0.225166	0.844382	ko00563	AT2G34980;AT4G17910
Metabolism	Lipid metabolism	Glycerolipid metabolism	4	0.22809	0.844382	ko00561	AT1G48300;AT1G73480;AT3G56040;AT5G20410
Metabolism	Metabolism of terpenoids and polyketides	Brassinosteroid biosynthesis	1	0.244748	0.844382	ko00905	AT5G05690
Metabolism	Carbohydrate metabolism	Glycolysis / Gluconeogenesis	6	0.249312	0.844382	ko00010	AT4G38970;AT3G04120;AT3G25960;AT5G42250;AT3G49160;AT2G21170
Metabolism	Metabolism of terpenoids and polyketides	Carotenoid biosynthesis	2	0.263884	0.844382	ko00906	AT5G67030;AT4G19170
Organismal Systems	Environmental adaptation	Plant-pathogen interaction	10	0.264315	0.844382	ko04626	AT3G29000;AT5G46330;AT5G37770;AT4G39090;AT4G04710;AT5G43730;AT5G39670;AT1G51480;AT2G43790;AT2G30730
Metabolism	Biosynthesis of other secondary metabolites	Stilbenoid, diarylheptanoid and gingerol biosynthesis	1	0.270811	0.844382	ko00945	AT2G19070
Metabolism	Amino acid metabolism	Cysteine and methionine metabolism	6	0.284742	0.844382	ko00270	AT3G01120;AT4G34840;AT1G56430;AT4G13940;AT3G02470;AT5G04950
Metabolism	Amino acid metabolism	Arginine and proline metabolism	3	0.294231	0.844382	ko00330	AT5G38710;AT4G35820;AT3G02470
Genetic Information Processing	Transcription	Basal transcription factors	3	0.294231	0.844382	ko03022	AT1G07470;AT1G07480;AT3G52270
Metabolism	Glycan biosynthesis and metabolism	Various types of N-glycan biosynthesis	2	0.302635	0.844382	ko00513	AT3G19280;AT1G26810
Environmental Information Processing	Signal transduction	Phosphatidylinositol signaling system	4	0.312645	0.844382	ko04070	AT3G29000;AT3G01310;AT3G51830;AT5G39670
Metabolism	Glycan biosynthesis and metabolism	Glycosaminoglycan degradation	1	0.320283	0.844382	ko00531	AT5G34940
Metabolism	Glycan biosynthesis and metabolism	Other types of O-glycan biosynthesis	1	0.366416	0.876293	ko00514	AT2G25260
Cellular Processes	Transport and catabolism	Phagosome	4	0.375912	0.876293	ko04145	AT5G62690;AT5G62700;AT1G64740;AT4G28950
Metabolism	Biosynthesis of other secondary metabolites	Tropane, piperidine and pyridine alkaloid biosynthesis	2	0.378748	0.876293	ko00960	AT4G12290;AT1G31710
Metabolism	Global and overview maps	Carbon metabolism	11	0.384285	0.876293	ko01200	AT4G38970;AT4G37550;AT1G23310;AT3G04120;AT3G25960;AT1G32470;AT5G42250;AT3G49160;AT2G21170;AT3G59970;AT1G32060
Metabolism	Carbohydrate metabolism	Fructose and mannose metabolism	3	0.389358	0.876293	ko00051	AT4G10260;AT4G38970;AT2G21170
Metabolism	Carbohydrate metabolism	Starch and sucrose metabolism	7	0.392821	0.876293	ko00500	AT4G10260;AT1G32900;AT1G04920;AT2G32290;AT1G76130;AT2G44470;AT5G16580
Genetic Information Processing	Replication and repair	Homologous recombination	3	0.426732	0.907966	ko03440	AT4G28440;AT3G20540;AT2G21800
Metabolism	Lipid metabolism	Cutin, suberine and wax biosynthesis	2	0.439475	0.907966	ko00073	AT5G41040;AT5G37300
Genetic Information Processing	Replication and repair	Base excision repair	2	0.474338	0.907966	ko03410	AT3G20540;AT4G36050
Metabolism	Global and overview maps	Biosynthesis of secondary metabolites	46	0.481391	0.907966	ko01110	AT1G17990;AT4G10260;AT4G16690;AT2G22240;AT3G44720;AT4G12290;AT4G38970;AT1G31710;AT5G54190;AT2G36800;AT2G19070;AT1G58290;AT5G38710;AT1G44446;AT1G18020;AT1G68850;AT3G01120;AT1G23310;AT3G04120;AT1G32900;AT1G02400;AT1G04920;AT3G25960;AT1G04710;AT1G32470;AT5G42250;AT2G32290;AT5G16440;AT4G27440;AT1G55290;AT5G67030;AT3G49160;AT2G21170;AT5G08280;AT5G63580;AT5G13630;AT4G19170;AT1G56430;AT5G05690;AT1G76130…
Metabolism	Metabolism of other amino acids	Selenocompound metabolism	1	0.486947	0.907966	ko00450	AT3G01120
Metabolism	Lipid metabolism	Fatty acid degradation	2	0.496846	0.907966	ko00071	AT1G04710;AT5G42250
Metabolism	Metabolism of cofactors and vitamins	Riboflavin metabolism	1	0.504688	0.907966	ko00740	AT3G17790
Metabolism	Global and overview maps	Biosynthesis of amino acids	9	0.505731	0.907966	ko01230	AT3G44720;AT4G38970;AT3G01120;AT1G23310;AT3G04120;AT3G25960;AT3G49160;AT2G21170;AT1G08630
Metabolism	Metabolism of other amino acids	beta-Alanine metabolism	2	0.518735	0.907966	ko00410	AT4G12290;AT1G31710
Genetic Information Processing	Replication and repair	DNA replication	2	0.518735	0.907966	ko03030	AT4G28440;AT3G20540
Metabolism	Metabolism of terpenoids and polyketides	Diterpenoid biosynthesis	1	0.52182	0.907966	ko00904	AT1G02400
Metabolism	Carbohydrate metabolism	Inositol phosphate metabolism	3	0.541504	0.923741	ko00562	AT2G22240;AT2G21170;AT3G51830
Metabolism	Metabolism of cofactors and vitamins	One carbon pool by folate	1	0.554334	0.927444	ko00670	AT3G59970
Metabolism	Carbohydrate metabolism	Glyoxylate and dicarboxylate metabolism	3	0.566099	0.929257	ko00630	AT4G37550;AT1G23310;AT1G32470
Metabolism	Lipid metabolism	Biosynthesis of unsaturated fatty acids	1	0.58465	0.941935	ko01040	AT1G04710
Metabolism	Lipid metabolism	Sphingolipid metabolism	1	0.639263	0.990791	ko00600	AT1G27980
Metabolism	Biosynthesis of other secondary metabolites	Phenylpropanoid biosynthesis	4	0.667644	0.990791	ko00940	AT2G19070;AT1G68850;AT2G18150;AT1G14550
Metabolism	Metabolism of terpenoids and polyketides	Zeatin biosynthesis	1	0.67548	0.990791	ko00908	AT2G36800
Metabolism	Carbohydrate metabolism	Pyruvate metabolism	3	0.67636	0.990791	ko00620	AT3G25960;AT5G42250;AT3G49160
Genetic Information Processing	Replication and repair	Nucleotide excision repair	2	0.693913	0.990791	ko03420	AT4G28440;AT3G20540
Environmental Information Processing	Membrane transport	ABC transporters	1	0.708079	0.990791	ko02010	AT3G62150
Metabolism	Amino acid metabolism	Arginine biosynthesis	1	0.72798	0.990791	ko00220	AT1G23310
Genetic Information Processing	Replication and repair	Mismatch repair	1	0.737419	0.990791	ko03430	AT4G28440
Metabolism	Metabolism of cofactors and vitamins	Ubiquinone and other terpenoid-quinone biosynthesis	1	0.746532	0.990791	ko00130	AT1G06570
Genetic Information Processing	Folding, sorting and degradation	Protein processing in endoplasmic reticulum	6	0.792298	0.990791	ko04141	AT5G02500;AT3G09440;AT5G51440;AT2G03190;AT1G75950;AT2G17190
Genetic Information Processing	Folding, sorting and degradation	RNA degradation	3	0.798672	0.990791	ko03018	AT1G55490;AT3G60500;AT1G06450
Metabolism	Carbohydrate metabolism	Pentose and glucuronate interconversions	3	0.811952	0.990791	ko00040	AT1G17150;AT3G15720;AT3G26610
Genetic Information Processing	Folding, sorting and degradation	SNARE interactions in vesicular transport	1	0.834189	0.990791	ko04130	AT3G05710
Metabolism	Amino acid metabolism	Alanine, aspartate and glutamate metabolism	1	0.839958	0.990791	ko00250	AT1G23310
Metabolism	Amino acid metabolism	Valine, leucine and isoleucine degradation	1	0.839958	0.990791	ko00280	AT1G04710
Metabolism	Amino acid metabolism	Phenylalanine, tyrosine and tryptophan biosynthesis	1	0.861104	0.990791	ko00400	AT3G44720
Genetic Information Processing	Folding, sorting and degradation	Protein export	1	0.861104	0.990791	ko03060	AT2G28800
Metabolism	Carbohydrate metabolism	Pentose phosphate pathway	1	0.875118	0.990791	ko00030	AT4G38970
Metabolism	Lipid metabolism	Glycerophospholipid metabolism	2	0.886201	0.990791	ko00564	AT1G73600;AT3G15650
Metabolism	Metabolism of terpenoids and polyketides	Terpenoid backbone biosynthesis	1	0.887725	0.990791	ko00900	AT5G16440
Metabolism	Nucleotide metabolism	Pyrimidine metabolism	1	0.909266	0.990791	ko00240	AT4G29650
Metabolism	Global and overview maps	Fatty acid metabolism	1	0.918441	0.990791	ko01212	AT1G04710
Genetic Information Processing	Transcription	Spliceosome	4	0.925494	0.990791	ko03040	AT5G02500;AT3G09440;AT5G14610;AT3G56790
Metabolism	Global and overview maps	2-Oxocarboxylic acid metabolism	1	0.93864	0.990791	ko01210	AT1G23310
Metabolism	Carbohydrate metabolism	Amino sugar and nucleotide sugar metabolism	2	0.957639	0.990791	ko00520	AT4G10260;AT3G12500
Metabolism	Nucleotide metabolism	Purine metabolism	1	0.961395	0.990791	ko00230	AT4G12440
Cellular Processes	Transport and catabolism	Peroxisome	1	0.965316	0.990791	ko04146	AT1G04710
Metabolism	Metabolism of other amino acids	Glutathione metabolism	1	0.973941	0.990791	ko00480	AT2G30860
Cellular Processes	Transport and catabolism	Endocytosis	2	0.981362	0.990791	ko04144	AT5G02500;AT3G09440
Genetic Information Processing	Translation	Nucleocytoplasmic transport	1	0.982425	0.990791	ko03013	AT5G60390
Metabolism	Energy metabolism	Oxidative phosphorylation	2	0.984525	0.990791	ko00190	AT4G32260;AT4G04640
Environmental Information Processing	Signal transduction	Plant hormone signal transduction	5	0.985342	0.990791	ko04075	AT5G59220;AT1G48660;AT3G59060;AT5G51760;AT2G43790
Genetic Information Processing	Translation	mRNA surveillance pathway	1	0.990791	0.990791	ko03015	AT4G08730

## Sheet: Supplementary Table S4
Supplementary Table S4. Abiotic stress-related genes with altered transcript levels in ubp15-1.
Node	Gene ID	Description	Other Name
2CPB	AT5G06290	Encodes a 2-Cys peroxiredoxin (2-Cys PrxB) that contains two catalytic Cys residues. The mRNA is cell-to-cell mobile.	2-CYS PEROXIREDOXIN B;2-CYS PRX B;2-CYSTEINE PEROXIREDOXIN B;2CPB
ACP4	AT4G25050	Encodes an plastid acyl carrier protein predominantly expressed in leaves. Gene expression is upregulated by light.	ACP4;ACYL CARRIER PROTEIN 4;ATACP4
ACT2	AT3G18780	Encodes an actin that is constitutively expressed in vegetative structures but not pollen. ACT2 is involved in tip growth of root hairs.	ACT2;ACTIN 2;DEFORMED ROOT HAIRS 1;DER1;ENHANCER OF LRX1 2;ENL2;FIZ2;FRIZZY AND KINKED SHOOTS 2;LIGHT STRESS-REGULATED 2;LSR2
AKR2A	AT4G35450	A molecular chaperone that binds to the transmembrane domains of interacting proteins to prevent aggregation and direct them to the right location after translation.Involved in targeting of chloroplast outer membrane proteins to the chloroplast. Double mutants of AKR2A and the highly homologous AKR2B have yellow leaves; significantly reduced chloroplast proteins, and no thylakoid membranes.	AFT;AKR2;AKR2A;ANKYRIN REPEAT-CONTAINING PROTEIN 2
ANN6	AT5G10220	Encodes a calcium-binding protein annexin (AnnAt6).	ANN6;ANNAT6;ANNEXIN 6;ANNEXIN ARABIDOPSIS THALIANA 6
APRR7	AT5G02810	PRR7 and PRR9 are partially redundant essential components of a temperature-sensitive circadian system. CCA1 and LHY had a positive effect on PRR7 expression levels. Acts as transcriptional repressor of CCA1 and LHY. Acts additively with EC; PRR5 and PRR9 to regulate hypocotyl growth under photoperiodic conditions.	APRR7;PRR7;PSEUDO-RESPONSE REGULATOR 7
ARI12	AT1G05880	Encodes ARI12 (ARIADNE 12). ARI12 belongs to a family of RING between RING fingers' (RBR) domain proteins with E3 ligase activity. Expression of ARI12 is induced by UV-B exposure.	ARABIDOPSIS ARIADNE 12;ARI12;ARIADNE 12;ATARI12
BAP1	AT3G61190	Encodes a protein with a C2 domain that binds to BON1 in yeast two hybrid analyses. Its ability to bind to phospholipids is enhanced by calcium ions. Involved in maintaining cell homeostasis.	BAP1;BON ASSOCIATION PROTEIN 1
BBX28	AT4G27310	Encodes an atypical B-box domain protein that negatively regulates photomorphogenic development by interfering with the binding of the transcription factor HY5 to target gene promoters. Degradation of BBX28 in darkness is dependent on COP1 and occurs via the 26S proteasome pathway. BBX28 acts as a key factor in the COP1-HY5 regulatory hub by maintaining proper HY5 activity to ensure normal photom…	B-BOX DOMAIN PROTEIN 28;BBX28
BCA1	AT3G01500	Encodes a putative beta-carbonic anhydrase betaCA1 that is expressed in shoot tissues but not root. Together with betaCA4 (At1g70410) regulates CO2-controlled stomatal movements in guard cells; as well as attenuates immunity. Differential CA gene expression in response to changing atmospheric CO2 conditions contribute to altered disease resistance levels. Activated by OXS2 under the treatment of …	ARABIDOPSIS THALIANA SALICYLIC ACID-BINDING PROTEIN 3;ATBCA1;ATSABP3;BCA1;BETA CARBONIC ANHYDRASE 1;CA1;CARBONIC ANHYDRASE 1;DEG10;SABP3;SALICYLIC ACID-BINDING PROTEIN 3
BDG1	AT1G64670	Encodes a epidermally expressed extracellular protein that likely functions as an alpha-beta hydrolase and is required for normal cuticle formation. Homozygous mutant plants are dwarfed and have abnormal leaves; collapsed cells, reduced numbers of trichomes. The specific role of BDG is unclear: it may function in cutin biosynthesis or as a cross-linking enzyme in the cell wall itself.	9-CIS EPOXYCAROTENOID DIOXYGENASE DEFECTIVE 1;BDG1;BODYGUARD1;CED1
BGLU29	AT2G44470	beta glucosidase 29;(source:Araport11)	BETA GLUCOSIDASE 29;BGLU29
AKS1	AT1G51140	Encodes a basic helix-loop-helix-type transcription factor involved in photoperiodism flowering. Binds to the E-box cis-element in the CONSTANS (CO) promoter to regulate flowering. Interacts with CFL1 and along with CFLAP2 negatively regulates cuticle development. Binds to the potassium channel gene KAT1 as a dimer. The DNA-binding capacity is inhibited in response to ABA through phosphorylation-…	ABA-RESPONSIVE KINASE SUBSTRATE 1;AKS1;ATCFL1 ASSOCIATED PROTEIN 1;CFLAP1;FBH3;FLOWERING BHLH 3
CHR17	AT5G18620	Encodes a member of the A. thaliana imitation switch (AtISWI) subfamily of chromatin remodeling factors. Double mutation in CHR17 and CHR11 results in the loss of the evenly spaced nucleosome pattern in gene bodies; but does not affect nucleosome density.	CHR17;CHROMATIN REMODELING FACTOR17
HSP101	AT1G74310	Encodes ClpB1; which belongs to the Casein lytic proteinase/heat shock protein 100 (Clp/Hsp100) family. Involved in refolding of proteins which form aggregates under heat stress. Also known as AtHsp101. AtHsp101 is a cytosolic heat shock protein required for acclimation to high temperature.	ATHSP101;HEAT SHOCK PROTEIN 101;HOT1;HSP101
TCH2	AT5G37770	Encodes a protein with 40% similarity to calmodulin. Binds Ca(2+) and; as a consequence, undergoes conformational changes. CML24 expression occurs in all major organs, and transcript levels are increased from 2- to 15-fold in plants subjected to touch, darkness, heat, cold, hydrogen peroxide, abscisic acid (ABA), and indole-3-acetic acid. However, CML24 protein accumulation changes were not detec…	ATCML24;CALMODULIN-LIKE 24;CML24;TCH2;TOUCH 2
COL9	AT3G07650	This gene belongs to the CO (CONSTANS) gene family. This gene family is divided in three subgroups: groups III; to which COL9 belongs, is characterised by one B-box (supposed to regulate protein-protein interactions) and a second diverged zinc finger. COL9 downregulates expression of CO (CONSTANS) as well as FT and SOC1 which are known regulatory targets of CO. The mRNA is cell-to-cell mobile.	B-BOX DOMAIN PROTEIN 7;BBX7;COL9;CONSTANS-LIKE 9
COR27	AT5G42900	Acts with COR28 as a key regulator in the COP1-HY5 regulatory hub by regulating HY5 activity to ensure proper skotomorphogenic growth in the dark and photomorphogenic development in the light.	COLD REGULATED GENE 27;COR27
CP29B	AT2G37220	Encodes a chloroplast RNA binding protein. A substrate of the type III effector HopU1 (mono-ADP-ribosyltransferase). Protein is tyrosine-phosphorylated and its phosphorylation state is modulated in response to ABA in Arabidopsis thaliana seeds.	CHLOROPLAST RNA BINDING PROTEIN 29B;CP29B;SEBF
CPNB1	AT1G55490	encodes the beta subunit of the chloroplast chaperonin 60; a homologue of bacterial GroEL. Mutants in this gene develops lesions on its leaves, expresses systemic acquired resistance (SAR) and develops accelerated cell death to heat shock stress. The protein has molecular chaperone activity for suppressing protein aggregation in vitro.	CHAPERONIN 60 BETA;CHAPERONIN-60BETA1;CPN60B;CPN60BETA1;CPNB1;LEN1;LESION INITIATION 1
CSP41B	AT1G09340	Encodes CHLOROPLAST RNA BINDING (CRB); a putative RNA-binding protein. CRB is important for the proper functioning of the chloroplast. Mutations in CRB also affects the circadian system, altering the expression of both oscillator and output genes.The mRNA is cell-to-cell mobile.	CHLOROPLAST RNA BINDING;CHLOROPLAST STEM-LOOP BINDING PROTEIN OF 41 KDA;CRB;CSP41B;HETEROGLYCAN-INTERACTING PROTEIN 1.3;HIP1.3
CYP19-1	AT2G16600	Encodes cytosolic cyclophilin ROC3. The mRNA is cell-to-cell mobile.	ATCYP19-1;CYCLOPHILIN 19;CYP19;ROC3;ROTAMASE CYP 3
CYP90A1	AT5G05690	Encodes a member of the CP90A family; a cytochrome P450 monooxygenase which converts 6-deoxocathasterone to 6-deoxoteasterone in the late C6 oxidation pathway and cathasterone to teasterone in the early C6 oxidation pathway of brassinolide biosynthesis. Expressed in cotyledons and leaves. Mutants display de-etiolation and derepression of light-induced genes in the dark, dwarfism, male sterility a…	CABBAGE 3;CBB3;CONSTITUTIVE PHOTOMORPHOGENIC DWARF;CPD;CYP90;CYP90A;CYP90A1;CYTOCHROME P450 90A1;DWARF 3;DWF3
DAG2	AT2G46590	Encodes a protein containing Dof zinc finger motifs that is a positive regulator of light-mediated seed germination. Its expression is limited to vascular system of the mother plant. A recessive mutation is inherited as maternal-effect and expression is not detected in the embryo. Mutants are defective in seed germination and are more dependent on light and cold treatment and less sensitive to gi…	DAG2;DOF AFFECTING GERMINATION 2
DDF1	AT1G12610	Encodes a member of the DREB subfamily A-1 of ERF/AP2 transcription factor family (DDF1). The protein contains one AP2 domain. There are six members in this subfamily; including CBF1, CBF2, and CBF3. Overexpression of this gene results in delayed flowering and dwarfism, reduction of gibberellic acid biosynthesis, and increased tolerance to high levels of salt. This gene is expressed in all tissue…	ATDDF1;DDF1;DWARF AND DELAYED FLOWERING 1
DTX50	AT5G52050	MATE efflux family protein;(source:Araport11)	ATDTX50;DETOXIFICATION EFFLUX CARRIER 50;DTX50
LSR1	AT2G41430	Encodes hydrophilic protein lacking Cys residues that is expressed in response to drought stress; light stress and treatment with plant-growth-promoting rhizobacteria (Paenibacillus polymyxa), possibly revealing a connection between responses to biotic and abiotic stress. Also identified as a CTC Interacting Domain (CID) protein in a yeast two hybrid screen using the PAB2 protein as bait. Contain…	CID1;CTC-INTERACTING DOMAIN 1;EARLY RESPONSIVE TO DEHYDRATION 15;ERD15;LIGHT STRESS RESPONSE DEFICIENT 1;LIGHT STRESS-REGULATED 1;LSR1
DREB26	AT1G21910	encodes a member of the DREB subfamily A-5 of ERF/AP2 transcription factor family. The protein contains one AP2 domain. There are 15 members in this subfamily including RAP2.1; RAP2.9 and RAP2.10.	DEHYDRATION RESPONSE ELEMENT-BINDING PROTEIN 26;DREB26
ERF53	AT2G20880	Encodes ERF53; a drought-induced transcription factor. Belongs to the AP2/ERF superfamily, and has a highly conserved AP2 domain. Regulates drought-responsive gene expressions by binding to the GCC box and/or dehydration-responsive element (DRE) in the promoter of downstream genes. Overexpression of AtERF53 driven by the CaMV35S promoter resulted in an unstable drought-tolerant phenotype in T2 tr…	ATERF53;ERF DOMAIN 53;ERF53
EXPA3	AT2G37640	member of Alpha-Expansin Gene Family. Naming convention from the Expansin Working Group (Kende et al; 2004. Plant Mol Bio). Involved in the formation of nematode-induced syncytia in roots of Arabidopsis thaliana.	ARABIDOPSIS THALIANA EXPANSIN A3;ATEXP3;ATEXPA3;ATHEXP ALPHA 1.9;EXP3;EXPA3;EXPANSIN 3;EXPANSIN3
F27M3.9	AT1G31710	Copper amine oxidase family protein;(source:Araport11)	COPPER AMINE OXIDASE ALPHA 3;CUAOALPHA3
HYP1	AT5G35735	Cytochrome b561 and DOMON domain (CYBDOM) protein.	HYP1;HYPERSENSITIVE TO LOW P1,
F4P13.12	AT3G01570	Oleosin family protein;(source:Araport11)	N/A
F7O18.12	AT3G04640	glycine-rich protein;(source:Araport11)	N/A
FER1	AT5G01600	Encodes a ferretin protein that is targeted to the chloroplast. Member of a Ferritin gene family. Gene expression is induced in response to iron overload and by nitric oxide. Expression of the gene is downregulated in the presence of paraquat; an inducer of photoxidative stress.	ARABIDOPSIS THALIANA FERRETIN 1;ATFER1;FER1;FERRETIN 1
FLS2	AT5G63580	encodes a protein whose sequence is similar to flavonol synthase	ATFLS2;FLAVONOL SYNTHASE 2;FLS2
FTSH2	AT2G30950	Metalloprotease that functions in thylakoid membrane biogenesis. Involved in the repair of PSII following damaged incurred during photoinhibition. Forms a complex with VAR1. Mutants show a variegated phenotype; which decreases during development. Transcript and protein levels increase with light intensity. In plsp1-1 mutant plastids, the nonmature form of the protein localizes in the membrane.	FTSH2;VAR2;VARIEGATED 2
GA2OX6	AT1G02400	Encodes a gibberellin 2-oxidase that acts on C19 gibberellins but not C20 gibberellins.	ARABIDOPSIS THALIANA GIBBERELLIN 2-OXIDASE 4;ARABIDOPSIS THALIANA GIBBERELLIN 2-OXIDASE 6;ATGA2OX4;ATGA2OX6;DOWNSTREAM TARGET OF AGL15 1;DTA1;GA2OX6;GIBBERELLIN 2-OXIDASE 6
GAPC1	AT3G04120	encodes cytosolic GADPH (C subunit) involved in the glycolytic pathway but also interacts with H2O2 potentially placing it in a signalling cascade induced by ROS. The mRNA is cell-to-cell mobile.	GAPC;GAPC-1;GAPC1;GLYCERALDEHYDE-3-PHOSPHATE DEHYDROGENASE C SUBUNIT;GLYCERALDEHYDE-3-PHOSPHATE DEHYDROGENASE C SUBUNIT 1
GGAT1	AT1G23310	Identified by cloning the gene that corresponded to a purified protein having glyoxylate aminotransferase activity. Localized to the peroxisome and thought to be involved in photorespiration/ metabolic salvage pathway.	ALANINE-2-OXOGLUTARATE AMINOTRANSFERASE 1;AOAT1;GGAT1;GGT1;GLUTAMATE:GLYOXYLATE AMINOTRANSFERASE;GLUTAMATE:GLYOXYLATE AMINOTRANSFERASE 1
HAT4	AT4G16780	Encodes a homeodomain-leucine zipper protein that is rapidly and strongly induced by changes in the ratio of red to far-red light. It is also involved in cell expansion and cell proliferation and in the response to auxin. The mRNA is cell-to-cell mobile.	ARABIDOPSIS THALIANA HOMEOBOX PROTEIN 2;ATHB-2;ATHB2;HAT4;HB-2;HOMEOBOX PROTEIN 2
HCF107	AT3G17040	It is a RNA tetratricopeptide repeat-containing protein required for normal processing of transcripts from the polycistronic chloroplast psbB-psbT-psbH-petB-petD operon coding for proteins of the photosystem II and cytochrome b6/f complexes. Localizes to the chloroplast membrane. Involved in regulating plastidial gene expression and biogenesis. It binds in the psbT?psbH intercistronic region and …	HCF107;HIGH CHLOROPHYLL FLUORESCENT 107
HSP70-1	AT5G02500	Encodes a member of heat shock protein 70 family. Hsc70-1 negatively regulates the expression of Hsp101 through HsfA1d; HsfA1e and HsfA2. During non-HS condition, Hsc70-1 attenuates the activity of HsfAs and finally affects the expression of HsfA2 and Hsp101 genes. hsc70-1 mutant showed thermotolerance phenotype due to higher expression of Hsp101 and other HS inducible genes.	ARABIDOPSIS THALIANA HEAT SHOCK COGNATE PROTEIN 70-1;AT-HSC70-1;ATHSP70-1;HEAT SHOCK COGNATE PROTEIN 70;HEAT SHOCK COGNATE PROTEIN 70-1;HEAT SHOCK PROTEIN 70-1;HSC70;HSC70-1;HSP70-1
HSP70-3	AT3G09440	Heat shock protein 70 isoform.	HEAT SHOCK PROTEIN 70-3;HSP70-3
JAC1	AT1G75100	Contains a J-domain at the C-terminus which is similar to the J-domain of auxilin; a clathrin-uncoating factor in cow, yeast and worm. Arabidopsis contains 6 other proteins similar to auxilin. Expressed in leaves and stems, but not in roots. Localized in the cytoplasm. Required for the chloroplast accumulation response, but not for the avoidance response. No molecular function known. Influences t…	AUXILIN-LIKE6;J-DOMAIN PROTEIN REQUIRED FOR CHLOROPLAST ACCUMULATION RESPONSE 1;JAC1
JMJ30	AT3G20810	JMJD5 encodes a protein which contains a jumonji-C (jmjC) domain. jmjd5 mutant plants have a short-period circadian phenotype. JMJD5 has histone demethylase activity and interacts with EFM to repress FT.	JMJ30;JMJD5;JUMONJI C DOMAIN-CONTAINING PROTEIN 30;JUMONJI DOMAIN CONTAINING 5
KIN1	AT5G15960	cold and ABA inducible protein kin1; possibly functions as an anti-freeze protein. Transcript level of this gene is induced by cold, ABA, dehydration and osmoticum (mannitol). However, protein activity of GUS fused to the promoter of this gene is inhibited by cold treatment, suggesting an inhibition of the protein by increased transcript level.	KIN1
KIN2	AT5G15970	Encodes a gene that can be induced by cold and abscisic acid and may be involved in cold acclimation and salt tolerance. The mRNA is cell-to-cell mobile.	ATCOR6.6;COLD-RESPONSIVE 6.6;COR6.6;KIN2
LHCA1	AT3G54890	Encodes a component of the light harvesting complex associated with photosystem I.	LHCA1;PHOTOSYSTEM I LIGHT HARVESTING COMPLEX GENE 1
LHCA4	AT3G47470	Encodes a chlorophyll a/b-binding protein that is more similar to the PSI Cab proteins than the PSII cab proteins. The predicted protein is about 20 amino acids shorter than most known Cab proteins.	CAB4;LHCA4;LIGHT-HARVESTING CHLOROPHYLL-PROTEIN COMPLEX I SUBUNIT A4
LHCB2.1	AT2G05100	Lhcb2.1 protein encoding a subunit of the light harvesting complex II. Member of a gene family with high degree of sequence similarity. Initially LHCB2.3 was considered as a separate gene but appears to be an allele of LHCB2.1.	LHCB2;LHCB2.1;LIGHT-HARVESTING CHLOROPHYLL B-BINDING 2;PHOTOSYSTEM II LIGHT HARVESTING COMPLEX GENE 2.1
LHCB2.2	AT2G05070	Encodes Lhcb2.2. Belongs to the Lhc super-gene family encodes the light-harvesting chlorophyll a/b-binding (LHC) proteins that constitute the antenna system of the photosynthetic apparatus.	LHCB2;LHCB2.2;LIGHT-HARVESTING CHLOROPHYLL B-BINDING 2;PHOTOSYSTEM II LIGHT HARVESTING COMPLEX GENE 2.2
LHCB4.2	AT3G08940	Lhcb4.2 protein (Lhcb4.2; protein involved in the light harvesting complex of photosystem II The mRNA is cell-to-cell mobile.	LHCB4.2;LIGHT HARVESTING COMPLEX PHOTOSYSTEM II
LHCB5	AT4G10340	photosystem II encoding the light-harvesting chlorophyll a/b binding protein CP26 of the antenna system of the photosynthetic apparatus The mRNA is cell-to-cell mobile.	LHCB5;LIGHT HARVESTING COMPLEX OF PHOTOSYSTEM II 5
LOS1	AT1G56070	Encodes a translation elongation factor 2-like protein that is involved in cold-induced translation. Mutations in this gene specifically blocks low temperature-induced transcription of cold-responsive genes but induces the expression of CBF genes and mutants carrying the recessive mutations fail to acclimate to cold and is freezing sensitive.96% of the eEF2 protein amount in wild-type Arabidopsis…	LOS1;LOW EXPRESSION OF OSMOTICALLY RESPONSIVE GENES 1
LSD1	AT4G20380	LSD1 monitors a superoxide-dependent signal and negatively regulates a plant cell death pathway. contains zinc-finger motifs. LSD1 negatively regulates a basal defense pathway that can act upstream or independently of both NIM1/NPR1 function and SA accumulation following avirulent or virulent pathogen challenge	CHILLING SENSITIVE 4;CHS4;LESION SIMULATING DISEASE 1;LSD1
LHB1B2	AT2G34420	Photosystem II type I chlorophyll a/b-binding protein	LHB1B2;LHCB1.5;PHOTOSYSTEM II LIGHT HARVESTING COMPLEX GENE 1.5;PHOTOSYSTEM II LIGHT HARVESTING COMPLEX GENE B1B2
MPK6	AT2G43790	Encodes a MAP kinase induced by pathogens; ethylene biosynthesis, oxidative stress and osmotic stress.Also involved in ovule development. Homozygous mutants in a MPK3 heterozygous background are female sterile due to defects in integument development.MPK6 appears to be associated with the microsomal compartment and may be involved in mediating secretory processes. The mRNA is cell-to-cell mobile.	ATMAPK6;ATMPK6;MAP KINASE 6;MAPK6;MPK6
MPSR1	AT1G26800	MPSR1 is cytoplasmic E3 ligase that senses misfolded proteins independently of chaperones and targets those proteins for degradation via the 26S proteasome. Involved in the regulation of the homeostasis of sensor NLR immune receptors.	MISFOLDED PROTEIN SENSING RING E3 LIGASE 1;MPSR1;SNIPER2
MYB15	AT3G23250	Member of the R2R3 factor gene family. Key regulator of lignin biosynthesis in effector-triggered immunity	ATMYB15;ATY19;MYB DOMAIN PROTEIN 15;MYB15
MZN14.7	AT3G28610	P-loop containing nucleoside triphosphate hydrolases superfamily protein;(source:Araport11)	N/A
NAC047	AT3G04070	NAC domain containing protein 47;(source:Araport11)	ANAC047;NAC DOMAIN CONTAINING PROTEIN 47;NAC047;SHG;SHYG;SPEEDY HYPONASTIC GROWTH
NAC2	AT5G39610	Encodes a NAC-domain transcription factor. Positively regulates aging-induced cell death and senescence in leaves. This gene is upregulated in response to salt stress in wildtype as well as NTHK1 transgenic lines although in the latter case the induction was drastically reduced. It was also upregulated by ABA; ACC and NAA treatment, although in the latter two cases, the induction occurred relativ…	ANAC092;ARABIDOPSIS NAC DOMAIN CONTAINING PROTEIN 92;ATNAC2;ATNAC6;NAC DOMAIN CONTAINING PROTEIN 2;NAC DOMAIN CONTAINING PROTEIN 6;NAC2;NAC6;ORE1;ORESARA 1
NDA1	AT1G07180	Internal NAD(P)H dehydrogenase in mitochondria. The predicted protein sequence has high homology with other designated NAD(P)H DHs from microorganisms; the capacity for matrix NAD(P)H oxidation via the rotenone-insensitive pathway is significantly reduced in the Atndi1 mutant plant line; the in vitro translation product of AtNDI1 is imported into isolated mitochondria and located on the inside of…	ALTERNATIVE NAD(P)H DEHYDROGENASE 1;ARABIDOPSIS THALIANA INTERNAL NON-PHOSPHORYLATING NAD ( P ) H DEHYDROGENASE;ATNDI1;NDA1
NIA1	AT1G77760	Encodes the cytosolic minor isoform of nitrate reductase (NR). Involved in the first step of nitrate assimilation; it contributes about 15% of the nitrate reductase activity in shoots. Similar to molybdopterin oxidoreductases at the N-terminus, and to FAD/NAD-binding cytochrome reductases at the C-terminus. Cofactors: FAD, heme iron (cytochrome B-557), and molybdenum-pterin.	GNR1;NIA1;NITRATE REDUCTASE 1;NR1
NIA2	AT1G37130	Identified as a mutant resistant to chlorate. Encodes nitrate reductase structural gene. Involved in nitrate assimilation. Has nitrate reductase activity. Up-regulated by the fungus P. indica. Binds transcription factor At2g35940. The mRNA is cell-to-cell mobile.	ARABIDOPSIS NITRATE REDUCTASE 2;ATNR2;B29;CHL3;CHLORATE RESISTANT 3;NIA2;NIA2-1;NITRATE REDUCTASE;NITRATE REDUCTASE 2;NR;NR2
NPF2.3	AT3G45680	Major facilitator superfamily protein;(source:Araport11)	NPF2.3
NPF2.7	AT3G45650	Encodes a nitrate efflux transporter NAXT1 (for NITRATE EXCRETION TRANSPORTER1). Localized to the plasma membrane. NAXT1 belongs to a subclass of seven NAXT members from the large NITRATE TRANSPORTER1/PEPTIDE TRANSPORTER family and is mainly expressed in the cortex of mature roots.	ATNPF2.7;NAXT1;NITRATE EXCRETION TRANSPORTER1;NPF2.7;NRT1/ PTR FAMILY 2.7
OEP16	AT2G28900	Encodes AtOEP16; a 16-KDa plastid outer membrane protein involved in plastid import of protochlorophyllide oxidoreductase A. Predominantly expressed in leaves and is also inducible by cold treatment.	ATOEP16-1;ATOEP16-L;OEP16;OEP16-1;OUTER ENVELOPE PROTEIN 16;OUTER PLASTID ENVELOPE PROTEIN 16-1;OUTER PLASTID ENVELOPE PROTEIN 16-L
PCO2	AT5G39890	Plant Cysteine Oxidase (PCO). Involved in controlling the stability of Group VII ethylene response factors (ERF-VIIs) via N-Arg/degron pathway through catalyzing the oxidation of their N-Cys for subsequent Arginyl-tRNA--protein transferase 1 (ATE1) mediated arginine installation.	HUP43;HYPOXIA RESPONSE UNKNOWN PROTEIN 43;PCO2;PLANT CYSTEINE OXIDASE 2
PER5	AT1G14550	Peroxidase superfamily protein;(source:Araport11)	N/A
PIF5	AT3G59060	Encodes a novel Myc-related bHLH transcription factor; which physically associated with APRR1/TOC1 and is a member of PIF3 transcription factor family. Involved in shade avoidance. Functions as negative regulator of PhyB. Protein levels are modulated by phytochrome B. Controls the resistance to B. cinerea in a COI1- and EIN2-dependent manner.	A-PUT2;BHLHB1;PHYTOCHROME INTERACTING FACTOR 3-LIKE 6;PHYTOCHROME-INTERACTING FACTOR 5;PIF5;PIL6
PIP1A	AT3G61430	a member of the plasma membrane intrinsic protein subfamily PIP1. localizes to the plasma membrane and exhibits water transport activity in Xenopus oocyte. expressed ubiquitously and protein level decreases slightly during leaf development. The mRNA is cell-to-cell mobile.	ARABIDOPSIS THALIANA PLASMA MEMBRANE INTRINSIC PROTEIN 1;ATPIP1;PIP1;PIP1;1;PIP1A;PLASMA MEMBRANE INTRINSIC PROTEIN 1;PLASMA MEMBRANE INTRINSIC PROTEIN 1;1;PLASMA MEMBRANE INTRINSIC PROTEIN 1A
PIP1B	AT2G45960	a member of the plasma membrane intrinsic protein subfamily PIP1. localizes to the plasma membrane and exhibits water transport activity in Xenopus oocyte. expressed ubiquitously and protein level decreases slightly during leaf development. Involved redundantly with PIP1;1/3/4/5 in hydraulics and carbon fixation; regulates the expression of related genes that affect plant growth and development.	ATHH2;NAMED PLASMA MEMBRANE INTRINSIC PROTEIN 1;2;PIP1;2;PIP1B;PLASMA MEMBRANE INTRINSIC PROTEIN 1B;TMP-A;TRANSMEMBRANE PROTEIN A
PIP2A	AT3G53420	a member of the plasma membrane intrinsic protein subfamily PIP2. localizes to the plasma membrane and exhibits water transport activity in Xenopus oocyte. expressed specifically in the vascular bundles and protein level increases slightly during leaf dev. When expressed in yeast cells can conduct hydrogen peroxide into those cells.	ATPIP2;1;PIP2;PIP2;1;PIP2A;PLASMA MEMBRANE INTRINSIC PROTEIN 2;PLASMA MEMBRANE INTRINSIC PROTEIN 2;1;PLASMA MEMBRANE INTRINSIC PROTEIN 2A
PLGG1	AT1G32080	Encodes a plant LrgAB/CidAB protein localized to the chloroplast envelope that is involved in chloroplast development; carbon partitioning, ABA/drought response, and leaf senescence. The gene may have evolved from gene fusion of bacterial lrgA and lrgB.	ATLRGB;LRGB;PLGG;PLGG1
PORA	AT5G54190	light-dependent NADPH:protochlorophyllide oxidoreductase A	PORA;PROTOCHLOROPHYLLIDE OXIDOREDUCTASE A
PDH2	AT5G38710	Methylenetetrahydrofolate reductase family protein;(source:Araport11)	PDH2
PRK	AT1G32060	Phosphoribulokinase is an essential enzyme of the Calvin-Benson-Bassham (CBB) cycle (photosynthetic carbon fixation). It catalyzes the ATP-dependent conversion of ribulose-5-phosphate (Ru5P) to ribulose-1;5-bisphosphate.	PHOSPHORIBULOKINASE;PRK
PSBO1	AT5G66570	Encodes a protein which is an extrinsic subunit of photosystem II and which has been proposed to play a central role in stabilization of the catalytic manganese cluster. In <i>Arabidopsis thaliana</i> the PsbO proteins are encoded by two genes: <i>psbO1</i> and <i>psbO2</i>. PsbO1 is the major isoform in the wild-type. In plsp1-1 mutant plastids; the nonmature form of the protein localizes in the…	33 KDA OXYGEN EVOLVING POLYPEPTIDE 1;MANGANESE-STABILIZING PROTEIN 1;MSP-1;OE33;OEE1;OEE33;OXYGEN EVOLVING COMPLEX 33 KILODALTON PROTEIN;OXYGEN EVOLVING ENHANCER PROTEIN 33;PS II OXYGEN-EVOLVING COMPLEX 1;PSBO-1;PSBO1
PSBO2	AT3G50820	Encodes a protein which is an extrinsic subunit of photosystem II and which has been proposed to play a central role in stabilization of the catalytic manganese cluster. In <i>Arabidopsis thaliana</i> the PsbO proteins are encoded by two genes: <i>psbO1</i> and <i>psbO2</i>. PsbO2 is the minor isoform in the wild-type. Mutants defective in this gene have been shown to be affected in the dephospho…	OEC33;OXYGEN EVOLVING COMPLEX SUBUNIT 33 KDA;PHOTOSYSTEM II SUBUNIT O-2;PSBO-2;PSBO2
DIC2	AT4G24570	Encodes one of the mitochondrial dicarboxylate carriers (DIC): DIC1 (AT2G22500); DIC2 (AT4G24570), DIC3 (AT5G09470). The mRNA is cell-to-cell mobile.	DIC2;DICARBOXYLATE CARRIER 2;PLANT UNCOUPLING MITOCHONDRIAL PROTEIN 4;UCP4
GRP7	AT2G21660	Encodes a small glycine-rich RNA binding protein that is part of a negative-feedback loop through which AtGRP7 regulates the circadian oscillations of its own transcript. Gene expression is induced by cold. GRP7 appears to promote stomatal opening and reduce tolerance under salt and dehydration stress conditions; but, promotes stomatal closing and thereby increases stress tolerance under conditio…	ATGRP7;CCR2;COLD, CIRCADIAN RHYTHM, AND RNA BINDING 2;GLYCINE RICH PROTEIN 7;GLYCINE-RICH RNA-BINDING PROTEIN 7;GR-RBP7;GRP7;RBGA3;RNA-BINDING GLYCINE-RICH PROTEIN A3;SMALL RNA-BINDING PROTEIN 1;SRBP1
RCI2A	AT3G05880	Induced by low temperatures; dehydration and salt stress and ABA. Encodes a small (54 amino acids), highly hydrophobic protein that bears two potential transmembrane domains.	RARE-COLD-INDUCIBLE 2A;RCI2A
RD19	AT4G39090	Similar to cysteine proteinases; induced by desiccation but not abscisic acid. Required for RRS1-R mediated resistance against Ralstonia solanacearum. Interacts with the R. solanacearum type III effector PopP2. RD19 associates with PopP2 to form a nuclear complex that is required for activation of the RRS1-Rmediated resistance response.	RD19;RD19A;RESPONSIVE TO DEHYDRATION 19;RESPONSIVE TO DEHYDRATION 19A
RGLG1	AT3G01650	Encodes RGLG1 (RING domain ligase 1); a RING domain ubiquitin E3 ligase that negatively regulates the drought stress response by mediating ERF53 transcriptional activity. ABA inhibits myristoylation and induces shuttling of the RGLG1 to promote nuclear degradation of PP2CA.	RGLG1;RING DOMAIN LIGASE1
RPL10A	AT1G14320	Encodes a ribosomal protein L10 and may be involved in translation regulation. Semi-dominant mutations in SAC552 can suppress defects in acaulis5; which encodes a thermospermine synthase, by enhancing translation of acl5 and itself.	RIBOSOMAL PROTEIN L10;RIBOSOMAL PROTEIN L10 A;RIBOSOMAL PROTEIN UL16Z;RPL10;RPL10A;SAC52;SUPPRESSOR OF ACAULIS 52;UL16Z
HAI1	AT5G59220	Encodes a member of the PP2C family (Clade A protein phosphatases type 2C). Functions as a negative regulator of osmotic stress and ABA signaling.	HAI1;HIGHLY ABA-INDUCED PP2C GENE 1;SAG113;SENESCENCE ASSOCIATED GENE 113
SEP1	AT4G34190	Encodes a stress enhanced protein that localizes to the thylakoid membrane and whose mRNA is upregulated in response to high light intensity. It may be involved in chlorophyll binding.	SEP1;STRESS ENHANCED PROTEIN 1
SIGA	AT1G64860	Subunit of chloroplast RNA polymerase; confers the ability to recognize promoter sequences on the core enzyme	RNA POLYMERASE SIGMA SUBUNIT 1;RNAPOLYMERASE SIGMA SUBUNIT 2;RPOD1;SIG1;SIG2;SIGA;SIGB;SIGMA FACTOR A
SIS8	AT1G73660	Encodes a protein with similarity to MAPKKKs. May function as a negative regulator of salt tolerance.	M3KDELTA6;SIS8;SUGAR INSENSITIVE 8
SLD1	AT3G61580	Fatty acid/sphingolipid desaturase;(source:Araport11)	ATSLD1;SLD1;SPHINGOID LCB DESATURASE 1
SUV3	AT4G14790	encodes a nuclear-encoded DExH box RNA helicase; which is localized to mitochondria and whose in vitro ATPase activity is stimulated with mitochondrial RNA.	ATSUV3;EDA15;EMBRYO SAC DEVELOPMENT ARREST 15;SUPPRESSOR OF VAR 3;SUV3
PP2C49	AT3G62260	Type 2C protein phosphatase (PP2C) which negatively regulates AtHKT1;1 activity and thus determines systemic Na+ allocation during salt stress.	PP2C49;TYPE 2C PROTEIN PHOSPHATASE 49
LEA27	AT2G46140	Late embryogenesis abundant protein;(source:Araport11)	LATE EMBRYOGENESIS ABUNDANT 27;LEA27
TAF14	AT2G18000	TBP-associated factor 14;(source:Araport11)	HOMOLOG OF YEAST YAF9 B;TAF14;TBP-ASSOCIATED FACTOR 14;YAF9B
TCTP1	AT3G16640	Encodes a protein homologous to translationally controlled tumor protein (TCTP) from Drosophila. In flies; TCTP functions guanine nucleotide exchange factor in the TOR signaling pathway. TCTP is expressed throughout the plant with highest levels seen in meristematic regions of the shoot and root. Loss of function alleles are not transmitted through the male gametophyte due to defects in pollen tu…	ATTCTP1;TCTP1;TRANSLATIONALLY CONTROLLED TUMOR PROTEIN
TPT	AT5G46110	Encodes a chloroplast triose phosphate / 3-phosphoglycerate translocator that transports triose phosphates derived from the Calvin cycle in the stroma to the cytosol for use in sucrose synthesis and other biosynthetic processes. A tpt mutant has altered acclimation responses. The mRNA is cell-to-cell mobile.	ACCLIMATION OF PHOTOSYNTHESIS TO ENVIRONMENT 2;APE2;TPT;TRIOSE-PHOSPHATE &#8260; PHOSPHATE TRANSLOCATOR
TRXF2	AT5G16400	Encodes an f-type thioredoxin (Trx-f2) localized in chloroplast stroma.	ATF2;THIOREDOXIN F2;TRXF2
UBQ3	AT5G03240	encodes ubiquitin that is attached to proteins destined for degradation. UBQ3 is most homologous with UBQ4; and is expressed in higher levels in vegetative tissue but lower levels in flowers than UBQ4. UBQ3 encodes different number of ubiquitins in different ecotypes. UBQ3 transcript level is modulated by UV-B and light/dark treatments.	POLYUBIQUITIN 3;UBQ3
UBQ4	AT5G20620	encodes a ubiquitin polyprotein.	UBIQUITIN 4;UBQ4
UGT73C5	AT2G36800	Encodes a DON-Glucosyltransferase. The UGT73C5 glucosylates both brassinolide and castasterone in the 23-O position. The enzyme is presumably involved in the homeostasis of those steroid hormones hence regulating BR activity. Transgenic plants overexpressing UGT73C5 show a typical BR-deficient phenotype.	DOGT1;DON-GLUCOSYLTRANSFERASE 1;UDP-GLUCOSYL TRANSFERASE 73C5;UGT73C5
WRKY70	AT3G56400	Member of WRKY Transcription Factor; Group III. Function as activator of SA-dependent defense genes and a repressor of JA-regulated genes. WRKY70-controlled suppression of JA-signaling is partly executed by NPR1.	ARABIDOPSIS THALIANA WRKY DNA-BINDING PROTEIN 70;ATWRKY70;WRKY DNA-BINDING PROTEIN 70;WRKY70
WSD1	AT5G37300	Encodes a bifunctional enzyme; wax ester synthase (WS) and diacylglycerol acyltransferase (DGAT). In vitro assay indicated a ratio of 10.9 between its WS and DGAT activities. Both mutant and in vivo expression/analysis in yeast studies indicated a role in wax biosynthesis.	WSD1
ABA1	AT5G67030	Encodes a single copy zeaxanthin epoxidase gene that functions in first step of the biosynthesis of the abiotic stress hormone abscisic acid (ABA). Mutants in this gene are unable to express female sterility in response to beta-aminobutyric acid; as wild type plants do.	ABA DEFICIENT 1;ABA1;ARABIDOPSIS THALIANA ABA DEFICIENT 1;ARABIDOPSIS THALIANA ZEAXANTHIN EPOXIDASE;ATABA1;ATZEP;IBS3;IMPAIRED IN BABA-INDUCED STERILITY 3;LOS6;LOW EXPRESSION OF OSMOTIC STRESS-RESPONSIVE GENES 6;NON-PHOTOCHEMICAL QUENCHING 2;NPQ2;ZEAXANTHIN EPOXIDASE;ZEP
PETC	AT4G03280	Encodes the Rieske FeS center of cytochrome b6f complex. Gene is expressed in shoot but not in root. Mutant has reduced electron transport at saturating light intensities and Q-cycle activity is hypersensitive to acidification of the thylakoid lumen. The mRNA is cell-to-cell mobile.	PETC;PGR1;PHOTOSYNTHETIC ELECTRON TRANSFER C;PROTON GRADIENT REGULATION 1

## Sheet: Supplementary Table S5
Supplementary Table S5. Evidence sources indicating a possible association between two genes.
Node1	Node2	Evidence sources
		neighborhood_on_chromosome	gene_fusion	phylogenetic_cooccurrence	homology	coexpression	experimentally_determined_interaction	database_annotated	automated_textmining	combined_score
2CPB	NIA2	0	0	0	0	0.292	0.052	0.05	0.464	0.613
2CPB	NIA1	0	0	0	0	0.292	0.052	0.05	0.464	0.612
2CPB	PRK	0	0	0	0	0.253	0	0	0.33	0.478
2CPB	GAPC1	0	0	0	0	0.157	0	0	0.379	0.454
2CPB	LHCA1	0	0	0	0	0.211	0	0	0.504	0.591
2CPB	FER1	0.111	0	0	0	0.357	0	0	0.364	0.604
2CPB	BAP1	0	0	0	0	0	0	0	0.433	0.433
2CPB	PSBO2	0	0	0	0	0.252	0	0	0.46	0.579
2CPB	TRXF2	0.07	0	0	0	0.19	0.313	0.313	0.264	0.691
2CPB	PETC	0	0	0	0	0.317	0	0	0.677	0.77
ACP4	BDG1	0.046	0	0	0	0.088	0.232	0.196	0.552	0.716
ACP4	F4P13.12	0	0	0	0	0	0	0	0.414	0.414
ACP4	PETC	0	0	0	0	0.527	0.526	0.171	0.083	0.806
ACT2	NIA2	0	0	0	0	0.062	0.047	0.09	0.516	0.554
ACT2	NIA1	0	0	0	0	0	0.047	0.09	0.533	0.559
ACT2	GAPC1	0	0	0	0	0.287	0	0	0.809	0.858
ACT2	TCTP1	0	0	0	0	0.21	0.073	0	0.251	0.404
ACT2	HSP101	0	0	0	0	0	0	0	0.401	0.401
ACT2	UBQ3	0	0	0	0	0.108	0.359	0.092	0.138	0.493
ACT2	MPK6	0	0	0	0	0.066	0.073	0.063	0.557	0.593
ACT2	LOS1	0	0	0	0	0.18	0.107	0	0.269	0.418
ACT2	NAC2	0	0	0	0	0	0	0	0.635	0.635
APRR7	GRP7	0	0	0	0	0	0	0	0.49	0.49
APRR7	PIF5	0	0	0	0	0.144	0	0	0.793	0.815
APRR7	COR27	0	0	0	0	0	0	0.096	0.631	0.652
APRR7	JMJ30	0	0	0	0	0	0	0	0.738	0.738
APRR7	COL9	0	0	0	0	0	0	0	0.54	0.54
BAP1	FER1	0	0	0	0	0	0	0	0.639	0.639
BAP1	DIC2	0	0	0	0	0.45	0	0	0.31	0.604
BBX28	PIF5	0	0	0	0	0.104	0	0	0.394	0.433
BCA1	PRK	0	0	0	0	0.312	0	0	0.199	0.425
BCA1	GAPC1	0	0	0	0	0	0	0	0.54	0.54
BCA1	PSBO2	0	0	0	0	0.306	0	0	0.207	0.426
BCA1	PLGG1	0	0	0	0	0.447	0	0	0	0.447
BCA1	UBQ3	0	0	0	0	0	0.51	0	0	0.51
BCA1	LHCB2.1	0.068	0	0	0	0.136	0	0	0.56	0.615
BCA1	CSP41B	0	0	0	0	0.433	0	0	0.395	0.642
CHR17	COR27	0	0	0	0	0	0.363	0.175	0.064	0.465
HSP101	HSP70-3	0.054	0	0	0	0.403	0.244	0	0.514	0.764
HSP101	HSP70-1	0.054	0	0	0	0.278	0.244	0	0.613	0.773
HSP101	MPSR1	0	0	0	0	0.101	0	0	0.41	0.446
TCH2	DIC2	0	0	0	0	0.449	0	0	0	0.449
COL9	COR27	0	0	0	0	0.484	0	0	0	0.483
COL9	JMJ30	0	0	0	0	0.436	0	0	0.091	0.465
COR27	JMJ30	0	0	0	0	0.433	0	0	0	0.433
CP29B	CSP41B	0	0	0	0	0.106	0	0	0.738	0.755
CPNB1	SIGA	0.065	0	0	0	0.145	0.238	0	0.173	0.429
CPNB1	HSP70-3	0.055	0	0	0	0.278	0.163	0	0.258	0.52
CPNB1	PRK	0	0	0	0	0.164	0	0	0.342	0.427
CPNB1	HSP70-1	0.055	0	0	0	0.292	0.163	0	0.511	0.689
CSP41B	PSBO1	0	0	0.284	0	0.211	0	0	0.085	0.437
CSP41B	PRK	0	0	0	0	0.312	0	0	0.278	0.482
CSP41B	PLGG1	0	0	0	0	0.56	0	0	0	0.56
CSP41B	PSBO2	0	0	0.282	0	0.37	0	0	0	0.528
CSP41B	PETC	0	0	0	0	0.452	0	0	0.134	0.505
DDF1	GA2OX6	0	0	0	0	0.081	0	0	0.541	0.56
ERF53	RGLG1	0	0	0	0	0	0	0	0.881	0.881
F7O18.12	DIC2	0	0	0	0	0.465	0	0	0	0.465
FTSH2	PORA	0	0	0	0	0.041	0	0	0.439	0.439
FTSH2	LHCB5	0	0	0	0	0.17	0	0	0.4	0.48
FTSH2	PETC	0	0	0	0	0.21	0.062	0	0.404	0.519
FTSH2	PSBO1	0	0	0	0	0.205	0	0	0.551	0.627
GAPC1	UBQ4	0	0	0	0	0.169	0.053	0	0.551	0.616
GAPC1	HSP70-1	0.046	0	0	0	0.114	0.078	0.094	0.307	0.422
GAPC1	PSBO1	0	0	0	0	0.045	0	0	0.696	0.698
GAPC1	PRK	0.073	0	0	0	0	0.266	0	0.998	0.999
GAPC1	UBQ3	0	0	0	0	0.171	0.3	0	0.063	0.409
GAPC1	TRXF2	0	0	0	0	0.051	0.052	0	0.425	0.437
GAPC1	LHCA1	0	0	0	0	0.071	0	0	0.434	0.451
GAPC1	TCTP1	0	0	0	0	0.081	0.11	0	0.452	0.512
GAPC1	ABA1	0	0	0	0	0	0	0	0.526	0.526
GAPC1	PSBO2	0	0	0	0	0	0	0	0.546	0.546
GAPC1	PETC	0.044	0	0	0	0.222	0	0	0.577	0.658
GAPC1	LOS1	0.08	0	0	0	0.214	0.077	0.146	0.766	0.842
GGAT1	PRK	0	0	0	0	0.177	0	0	0.51	0.579
GGAT1	PLGG1	0	0	0	0	0.142	0	0	0.599	0.641
GGAT1	PETC	0	0	0	0	0.198	0	0.089	0.403	0.526
HAT4	PIF5	0	0	0	0	0.106	0	0	0.851	0.861
HSP70-1	NIA2	0.095	0	0	0	0.277	0.065	0	0.232	0.467
HSP70-1	NIA1	0.095	0	0	0	0.272	0.065	0	0.232	0.463
HSP70-1	TCTP1	0	0	0	0	0.217	0.068	0	0.251	0.406
HSP70-1	RPL10A	0	0	0	0	0.206	0.276	0	0.08	0.425
HSP70-1	PIP1B	0	0	0	0	0.07	0.292	0	0.233	0.451
HSP70-1	LOS1	0	0	0	0	0.406	0.079	0	0.595	0.759
HSP70-3	LOS1	0	0	0	0	0.211	0.079	0	0.279	0.431
HSP70-3	NIA2	0.095	0	0	0	0.272	0.065	0	0.232	0.463
HSP70-3	NIA1	0.095	0	0	0	0.272	0.065	0	0.232	0.463
LHCA1	PSBO1	0	0	0	0	0.47	0	0.54	0.824	0.953
LHCA1	PRK	0	0	0	0	0.31	0	0	0.491	0.633
LHCA1	LHCA4	0	0	0.11	0.844	0.836	0.997	0.54	0.9	0.999
LHCA1	TPT	0	0	0	0	0.215	0	0	0.305	0.431
LHCA1	PORA	0	0	0	0	0.06	0.124	0	0.395	0.458
LHCA1	SEP1	0	0	0	0	0.208	0	0.54	0	0.62
LHCA1	PETC	0	0	0	0	0.463	0	0	0.814	0.896
LHCA1	LHCB2.2	0	0	0.111	0.819	0.469	0.619	0.54	0.163	0.918
LHCA1	PSBO2	0	0	0	0	0.383	0	0.36	0.817	0.921
LHCA1	LHCB2.1	0	0	0.112	0.819	0.31	0.619	0.54	0.379	0.921
LHCA1	LHB1B2	0	0	0.108	0.835	0.504	0.619	0.54	0.153	0.922
LHCA1	LHCB4.2	0	0	0.103	0.86	0.498	0.611	0.54	0.202	0.924
LHCA1	LHCB5	0	0	0.11	0.847	0.711	0.623	0.54	0.183	0.956
LHCA4	PSBO1	0	0	0	0	0.361	0.411	0.54	0.804	0.961
LHCA4	PETC	0	0	0	0	0.337	0	0	0.559	0.695
LHCA4	SEP1	0	0	0	0	0.217	0.078	0.615	0	0.698
LHCA4	PSBO2	0	0	0	0	0.31	0.411	0.36	0.568	0.872
LHCA4	LHCB4.2	0	0	0.149	0.779	0.506	0.517	0.54	0.205	0.912
LHCA4	LHCB2.1	0	0	0.136	0.774	0.464	0.681	0.54	0.211	0.936
LHCA4	LHCB2.2	0	0	0.136	0.775	0.525	0.681	0.54	0.164	0.94
LHCA4	LHB1B2	0	0	0.143	0.766	0.577	0.681	0.54	0.215	0.95
LHCA4	LHCB5	0	0	0.146	0.785	0.544	0.643	0.54	0.511	0.963
LHCB2.1	PSBO1	0	0	0	0	0.152	0.526	0.72	0.632	0.953
LHCB2.1	LHB1B2	0	0	0.052	0.976	0.306	0.511	0.54	0.057	0.835
LHCB2.1	SEP1	0	0	0	0	0.152	0.049	0.54	0	0.596
LHCB2.1	LHCB2.2	0	0	0.047	0.986	0.877	0	0.9	0.052	0.987
LHCB2.1	PSBO2	0	0	0	0	0.177	0.526	0.36	0.631	0.895
LHCB2.1	PETC	0	0	0	0	0.126	0	0	0.594	0.63
LHCB2.1	LHCB4.2	0	0	0.174	0.723	0.519	0.552	0.54	0.25	0.927
LHCB2.1	LHCB5	0	0	0.096	0.888	0.401	0.755	0.9	0.43	0.991
LHCB2.2	SIGA	0	0	0	0	0.106	0	0	0.54	0.571
LHCB2.2	PSBO1	0	0	0	0	0.181	0.526	0.72	0.233	0.905
LHCB2.2	LHB1B2	0	0	0.052	0.976	0.312	0.511	0.54	0.059	0.836
LHCB2.2	SEP1	0	0	0	0	0.112	0.049	0.54	0	0.577
LHCB2.2	PETC	0	0	0	0	0.152	0	0	0.466	0.528
LHCB2.2	PSBO2	0	0	0	0	0.191	0.526	0.36	0.423	0.839
LHCB2.2	LHCB4.2	0	0	0.174	0.722	0.577	0.552	0.54	0.267	0.937
LHCB2.2	LHCB5	0	0	0.096	0.888	0.471	0.755	0.9	0.115	0.987
LHCB4.2	PSBO1	0	0	0.2	0	0.432	0.673	0.54	0.535	0.962
LHCB4.2	LHB1B2	0	0	0.155	0.765	0.467	0.621	0.54	0.216	0.927
LHCB4.2	SEP1	0	0	0	0	0.182	0.078	0.615	0	0.685
LHCB4.2	PSBO2	0	0	0.201	0	0.31	0.673	0.36	0.478	0.928
LHCB4.2	TPT	0	0	0.208	0	0.278	0.077	0	0	0.426
LHCB4.2	PETC	0	0	0	0	0.312	0	0	0.283	0.486
LHCB4.2	LHCB5	0	0	0.137	0.805	0.589	0.899	0.54	0.261	0.985
LHCB5	PSBO1	0	0	0	0	0.67	0.975	0.72	0.842	0.999
LHCB5	PRK	0	0	0	0	0.357	0	0	0.371	0.578
LHCB5	LHB1B2	0	0	0.094	0.891	0.581	0.755	0.54	0.123	0.955
LHCB5	SEP1	0	0	0	0	0.205	0	0.54	0	0.618
LHCB5	PSBO2	0	0	0	0	0.422	0.884	0.36	0.733	0.987
LHCB5	TPT	0	0	0	0	0.564	0	0	0	0.564
LHCB5	PETC	0	0	0	0	0.504	0	0	0.695	0.842
LOS1	SIGA	0	0	0	0	0.251	0	0	0.239	0.405
LOS1	UBQ4	0	0	0	0	0.081	0.409	0.066	0.064	0.461
LOS1	TCTP1	0	0	0	0	0.534	0.078	0	0.227	0.639
LOS1	UBQ3	0	0	0	0	0.087	0.409	0.066	0.13	0.503
LOS1	RPL10A	0.08	0	0	0	0.677	0.833	0.093	0.325	0.964
LHB1B2	PSBO1	0	0	0	0	0.265	0.526	0.54	0.454	0.9
LHB1B2	SEP1	0	0	0	0	0.109	0.049	0.54	0	0.576
LHB1B2	PSBO2	0	0	0	0	0.211	0.526	0.36	0.452	0.851
MPK6	NIA2	0	0	0	0	0	0.292	0.043	0.832	0.876
MPK6	NIA1	0	0	0	0	0.057	0.292	0.043	0.337	0.519
MPK6	WRKY70	0	0	0	0	0	0	0	0.599	0.599
MPK6	MYB15	0	0	0	0	0.049	0.143	0	0.689	0.724
MPK6	HAI1	0	0	0	0	0.054	0.184	0.08	0.662	0.728
MYB15	WRKY70	0	0	0	0	0.11	0	0	0.483	0.52
NAC2	PIF5	0	0	0	0	0	0	0	0.76	0.76
NAC2	HAI1	0	0	0	0	0	0	0	0.718	0.718
NAC2	WRKY70	0	0	0	0	0.052	0	0	0.513	0.518
NDA1	PETC	0	0	0	0	0.232	0	0.428	0.205	0.62
NIA1	NIA2	0	0	0.05	0.98	0.646	0.211	0.969	0.726	0.997
NIA1	SLD1	0.082	0	0	0.56	0	0	0	0.387	0.413
NIA2	UBQ3	0	0	0	0	0	0.308	0.16	0.057	0.404
NIA2	SLD1	0.082	0	0	0.561	0.061	0	0	0.387	0.425
OEP16	PORA	0	0	0	0	0	0.287	0	0.72	0.791
PIP1A	PIP2A	0	0	0.056	0.969	0.488	0.292	0	0.068	0.638
PIP1A	PIP1B	0	0	0.047	0.986	0.452	0.292	0	0.053	0.603
PIP1B	PIP2A	0	0	0.056	0.968	0.479	0.292	0	0.416	0.769
PIP1B	UBQ3	0	0	0	0	0.099	0.292	0	0.431	0.605
PIP2A	UBQ3	0	0	0	0	0.071	0.292	0	0.165	0.402
PIP2A	RCI2A	0	0	0	0	0.061	0	0	0.71	0.716
PLGG1	PRK	0.058	0	0	0	0.458	0	0	0	0.467
PLGG1	TPT	0	0	0	0	0.211	0	0	0.309	0.431
PLGG1	PETC	0.058	0	0	0	0.449	0	0	0	0.458
PORA	PRK	0	0	0	0	0	0	0	0.428	0.428
PORA	ABA1	0	0	0	0	0	0	0.115	0.59	0.621
PRK	PSBO1	0	0	0.319	0	0.45	0	0	0.744	0.895
PRK	UBQ3	0	0	0	0	0.049	0.301	0.182	0	0.409
PRK	TRXF2	0	0	0	0	0.177	0	0	0.54	0.605
PRK	PETC	0	0	0	0	0.453	0	0	0.663	0.808
PRK	PSBO2	0	0	0.319	0	0.449	0	0	0.745	0.896
PSBO1	TPT	0	0	0	0	0.514	0	0	0.226	0.607
PSBO1	SEP1	0	0	0	0	0.305	0	0.54	0	0.666
PSBO1	PSBO2	0	0	0.048	0.984	0.629	0	0.9	0.392	0.975
PSBO1	PETC	0	0	0.232	0	0.507	0	0.537	0.919	0.983
PSBO2	SEP1	0	0	0	0	0.311	0	0.36	0	0.54
PSBO2	TPT	0	0	0	0	0.449	0	0	0	0.449
PSBO2	PETC	0	0	0.23	0	0.464	0	0.537	0.796	0.955
RPL10A	UBQ4	0	0	0	0	0.122	0.409	0.196	0.047	0.549
RPL10A	TCTP1	0	0	0	0	0.748	0.079	0	0.115	0.777
RPL10A	UBQ3	0	0	0	0	0.125	0.563	0.196	0.047	0.668
HAI1	ABA1	0	0	0	0	0	0.048	0	0.755	0.756
TCTP1	UBQ3	0	0	0	0	0.347	0.066	0	0.161	0.443
TPT	PETC	0	0	0	0	0.31	0	0	0.309	0.502
ABA1	PETC	0	0	0	0	0.088	0	0.187	0.31	0.444
